# Supplementary material for: A potential transition from a concentrated to a generalized HIV epidemic: the case of Madagascar
Source: Infect Dis Poverty. 2023 Dec 7;12:112. doi: 10.1186/s40249-023-01164-2 (PMC10702038; doi:10.1186/s40249-023-01164-2)
Supplement: Supplementary file 2 — Additional file 2. Includes detailed instructions in .txt format to replicate the analysis performed from the data base available at [14]. [file 40249_2023_1164_MOESM2_ESM.txt]

This zip file contains two type of data files (*.dat): initial data files and intermediate data files. Initial data files are row data from several public data sources: 

1. WHO, World Health Organization. global health observatory data repository (http://apps.who.int/gho/data/node.home)
(2018) Accessed: 2018.02.01.

2. CIA, Central Intelligence Agency (https://www.cia.gov/library/publications/the-world-factbook/fields/2018.html) (2018)655
Accessed: 2019.01.01.

3. WHO, World Halth Organization (http://apps.who.int/gho/data/node.home) (2018) Accessed: 2019.01.01.657

4. Instat, Institute de Statistique de Madagascar (https://www.instat.mg) (2018) Accessed: 2019.01.01

5. Worldometers, Worldometers (https://www.worldometers.info/world-population/madagascar-population/) (2018) Accessed: 2019.01.01


Intermediate data files are generated by our C code in different subdirectoris of the MODEL_CALCULATIONS directory of our project (PROJECT HIV-AIDS MADAGASCAR), as you can see in Alonso's publicly available project github web site (https://github.com/vankampen92/PROJECT_HIV-AIDS_MADAGASCAR).

The main goal at developing this software project was to be able to make informed future projections about HIV-AIDS expansion in Madagascar up to year 2033. These projections are calculated to be consistent with the existing information about the disease and current estimates of disease prevalence in key groups and within the total population upto year 2016.  

As an example, we provide here a guide to the different calculations and data processing and pre-processing methods we require in order to achieve this goal. A comprehensive explanation is found the Supplementary Material accompanying our submitted paper: 

 "A potential transition from a concentrated to a generalised HIV epidemic: the case of Madagascar", submitted to Royal Society Open Science (RSOS-220401).
 
In you go to the subdirectory: './PROJECT_HIV-AIDS_MADAGASCAR/MODEL_CALCULATIONS/TEMPORAL_EVOLUTION_INI_YEAR_EXTRAPOLATION/', you will find suitable code to make these future projections. Specificically, we also show how to call the code in order to generate the different figures of the associated submitted paper mentioned above. To be more precise, the code compiled in this subdirecdtory calculates ODE model temporal evolution of the whole disease model and extrapolates/predicts/projects the evolution of disease incidence up to 2033. The goal here is only to graphically show the temporal evolution of the different parameter sets compatible with existing data, which are read from corresponding files. However, some previous calculations and data preparation are needed to acomplish this final task. In what follows, we explain the procedure and different intermediate data files generated along the process. All this data files will be uploaded as zip file. 

Parameters have been estimated in three rounds. First, parameters F_X, F_Y, \delta_X and \delta_Y have been estimated from demographic data and play the role of time-dependent extern parameters driving the system. See directories:
   
   ./TEMPORAL_EVOLUTION_POPULATION

   ./TEMPORAL_EVOLUTION_r_FACTOR_ESTIMATE

F_X and F_Y are recruitment rates into adult sexually active life, and \delta_X and \delta_Y are adult mortality rates. They change every year. They are given in 

	'Time_Dependent_Parameters_Corrected_[CITY_NAME].dat' 
	
 files.

Second, parametres controling the distribution of females in the different groups are estimated in the directory:

   ./TEMPORAL_EVOLUTION_DEMOGRAPHY_PARAMETERS

Parameter configurations were then saved into files  of the type:

	'Demo_Parameter_Set_[Name-of-the-City]_[Hypothesis]_Ordered.dat"
	
For instance, 

	'Demo_Parameter_Set_Antananarivo_Sigmoidal_Ordered.dat'

These files are not used in this main code. They are only use to build the full model parameters estimation. The disease-related parameters have been estimated with code in: 

   ./TEMPORAL_EVOLUTION_INI_YEAR_CALCULATION (graphically)

   or

   ./TEMPORAL_EVOLUTION_INI_YEAR_CBL-CLUSTER (numerically in a linux cluster)

As a result of these estimating procedures, fitting full parametric configurations are generated and saved in files of type:

	'Full_Parameter_Set_[Name-of-the-City]_[Year]_[Hypothesis].dat'

Demographic parameters are embeded in these type of files. Existing disease data were so sparse that we assumed certain hypotheses about how the disease could have evolved up to year 2016 in the different cities in Madagasar. These hypotheses allow to generate a complete set of psedo-data that are consistent with current information about the disease. These hypoteses are labelled through the suffixes '[Year]_[Hypothesis]'. These suffixes define the full hypothesis under which the whole fitting procedure is done (including introduction year, i.e, the year at which we assumed there were less that 10 individuals infected within the sexual worker population). The different hypotheses we tested led to very similar conclusions. As mentioned, all these different files will be uploaded as a zip file.  

To sum up, the code compiled in './PROJECT_HIV-AIDS_MADAGASCAR/MODEL_CALCULATIONS/TEMPORAL_EVOLUTION_INI_YEAR_EXTRAPOLATION/' reads final files of these kind. These files consist of a number of parametric configurations (each line represents a different one) that provide a reasonable fit to data, and which have been ordered according to their goodness-of-fit. This code plots temporal evolution of disease prevalence up to 2033, which allows for visually inspecting the numerically generated, predicted solutions against observations (including extrapolated prediction up to 2033). To specify the different hypothesis, two extra input arguments are used: 

   -Fn 2 -F0 [TYPE_of_HYPOTHESIS] -F1 [TYPE_of_SEARCH]  

   where [TYPE_of_HYPOTHESIS] can be:
   
   . _Sigmoidal
   . _Sigmoidal_Cn with n in {5,6}
   . _Sigmoidal_Cn with n in {5,6}
   . _Sigmoidal
   . _Sigmoidal
   . ...

   and [TYPE_of_SEARCH] can be 
   
   . HI
   . LO
   . (nothing)
   
   Compilation:

   . ~$ make X_MODEL=X2W2SILD Y_MODEL=YSILD

   We can inspect results from three different assumptions:

   A. Parameters are searched under the hypothesis of constant ratio of female
   sexual workers to total female population:

   B. Parameters are searched under the hypothesis of ratio of female
   sexual workers to total female population following a sigmoidal curve
   with a break point in 2011.0 and smoothness parameters 0.1.

   C. As B, but with much contrained parameter ranges.

   Both B and C hypothesis can be generated under different sigmoidal curves,
   this is, for different sigmoidal parameters (L_0 and T_0). This will define
   sub-hypothesis within each of them:

   B1 or C1: L_0 = 0.1 and T_0 = 2011
   B2 or C2: L_0 = 1.0 and T_0 = 2011

   Hypothesis A needs and generates files ending in *.dat, while hypothesis
   B requires files ending in *Sigmoidal.dat. This should be changed by hand
   in code. So, in order to generate results under the two hyphotheses,
   the program should be run twice by changing (and recompiling) the code
   accordingly. This is achieved just changing:

   L171: SIGMOIDAL == 1

   into

   L171: SIGMOIDAL = 0     (code line L171 means "around L171", i.e., it is 
		            only approximative)

   A. Parameters are searched under the hypothesis of constant ratio of female
   sexual workers to total female population:

   Exectution: (Time-dependent parameters: -t4 1)

   . ~$ ./X2W2SILD-YSILD -y0 1                // TYPE of MODEL
   / -sP 17 -sN 100   -sT 1.0E-06             // Parameter Space of Model Parameters:  [-sP : Dimension, Number of Model Parameters to be optimized]
   / -I0 21  -H21 1.0   -m0 0.0   -M0 2.0     -A0 0.01      // Parameter: r_R
   / -I1 0   -H0 100.0  -m1 0.0   -M1 200.0   -A1 0.1       // Parameter: Beta_Y
   / -I2 8   -H8  50.0  -m2 0.0   -M2 100.0   -A2 0.1       // Parameter: Beta_X
   / -I3 12  -H12   9   -m3 1.0   -M3 20.0    -A3 0.01      // Parameter: Eta
   / -I4 7   -H7  9.0   -m4 1.0   -M4 99.0    -A4 0.01      // Parameter: mDelta
   / -I5 16  -H16 0.2   -m5 0.0   -M5 0.99    -A5 0.01      // Parameter: f_W
   / -I6 17  -H17 0.5   -m6 0.0   -M6 0.99    -A6 0.01      // Parameter: f_0
   / -I7 1   -H1 0.03   -m7 0.0   -M7 0.10    -A7 0.001     // Parameter: p_XY
   / -I8 9   -H9 0.01   -m8 0.0   -M8 0.10    -A8 0.001     // Parameter: p_YX
   / -I9 5   -H5 1.5    -m9 0.0   -M9 10.0    -A9 0.1       // Parameter: Gamma
   / -I10 6  -H6 0.2    -m10 0.0  -M10 1.0    -A10 0.01     // Parameter: Mu
   / -I11 15 -H15 10.0  -m11 1.0  -M11 100.0  -A11 0.1      // Parameter: Xhi
   / -I12 10 -H10  0.01 -m12 0.0  -M12 0.05   -A12 0.01     // Parameter: Sigma_0
   / -I13 11 -H11  0.01 -m13 0.0  -M13 0.05   -A13 0.01     // Parameter: Sigam_0_r
   / -I14 18 -H18  0.01 -m14 0.0  -M14 0.05   -A14 0.01     // Parameter: Sigma_1
   / -I15 19 -H19  0.01 -m15 0.0  -M15 0.05   -A15 0.01     // Parameter: Sigma_1_r
   / -I16 20 -H20  0.1  -m16 0.08 -M16 0.12   -A16 0.01     // Parameter: Alpha

   / -en 0 -eP0 17 -eV 1.0              // Parameter Space of Error Model        [-en Number of Error Model-related parameters to be optimized: -eP0 17 [Error_Parameter_0]
   / -n 3  -v0 6 -v1 4 -v2 14           // Output/Observed Varables:             [-n  Number of Observed Variables]
   / -iP 0                              // Parameter Space of Initial Conditions [-iP Number of Initial Condition Variables to be optimized]
   / -i0  9 -u0 0.0 -U0 100.0
   /- i1 17 -u1 0.0 -U1 100.0
   / -G0 1  -G1 3 -tn 17 -t0 2000.0 -t1 2016.0 -t4 1 -xn 0 -xR 1  // Arguments Controling Numerical Integration
   / -DP 4  -DC 0 -D0 0 -D1 4 -D2 0 -P0 13 -a0 0  -P1 2 -a1 0  -P2 3 -a2 0  -P3 4 -a3 0 // Arguments controling type of time dependence of model parameters.

   . ~$ ./X2W2SILD-YSILD -Fn 2 -F0 _Sigmoidal -F1 HI -y0 1 -sT 1.0E-04 -sN 100 -sP 17  -I0 21 -H21 1.0  -m0 0.5 -M0 1.5 -A0 0.01   -I1 0 -H0 100.0 -m1 0.0 -M1 200.0 -A1 0.1  -I2 8 -H8 50.0 -m2 0.0 -M2 100.0 -A2 0.1   -I3 12 -H12 9.0  -m3 1.0 -M3 20.0  -A3 0.01   -I4 7 -H7 9.0 -m4 1.0 -M4 99.0 -A4 0.01   -I5 16 -H16 0.2 -m5 0.0 -M5 0.99 -A5 0.01 -I6 17 -H17 0.6 -m6 0.0 -M6 0.99 -A6 0.01 -I7 1 -H1 0.03 -m7 0.0 -M7 0.1 -A7 0.001  -I8 9 -H9 0.01 -m8 0.0 -M8 0.1 -A8 0.001   -I9 5 -H5 1.5 -m9 0.0 -M9 10.0 -A9 0.1   -I10 6 -H6 0.2 -m10 0.0 -M10 1.0 -A10 0.01   -I11 15 -H15 10.0 -m11 1.0 -M11 100.0 -A11 0.1  -I12 10 -H10 0.01 -m12 0.0 -M12 0.05 -A12 0.01   -I13 11 -H11  0.01 -m13 0.0 -M13 0.05 -A13 0.01   -I14 18 -H18 0.01 -m14 0.0 -M14 0.05 -A14 0.01   -I15 19 -H19 0.01 -m15 0.0 -M15 0.05 -A15 0.01  -I16 20 -H20 0.1 -m16 0.08 -M16 0.12  -A16 0.01  -n 3 -v0 6 -v1 4 -v2 14 -en 0 -eP0 17 -eV 0.2 -iP 0 -i0 9 -u0 0.0 -U0 10000.0 -i1 17 -u1 0.0 -U1 10000.0 -i2 1 -u2 0.0 -U2 10000 -i3 2 -u3 0.0 -U3 10000 -i4 3 -u4 0.0 -U4 10000 -G0 1 -G1 3 -tn 34 -t0 2000.0 -t1 2033.0 -t4 1 -xn 0 -xR 1 -DP 4  -DC 0 -D0 0 -D1 4 -D2 0 -P0 13 -a0 0  -P1 2 -a1 0  -P2 3 -a2 0  -P3 4 -a3 0 -tE 2.0  -G2 1 -G3 1999.2 -G4 2033.2

   B. Parameters are searched under the hypothesis of ratio of female
   sexual workers to total female population following a sigmoidal curve
   with a break point in 2011.0 and smoothness parameters 0.1. This estimates
   are generated in ./OBSERVED_DATA_FILES_PREPARATION and resulting files
   are *_Sigmoidal.dat files.

   In this case, the set of demographic parameters include three new parameters controling
   a corresponding break point in parameters Sigma_0 and Sigma_1. In addition, a new
   parameters D_Sigma has a sigmoidal time dependence (parameters 22), which
   imposes a time dependence in Sigma_0 and Sigma_1 through:

   Sigma_0(t) = Sigma_0 + D_Sigma(t)
   Sigma_1(t) = Simga_1 + D_Sigma(t)

   . ~$ ./X2W2SILD-YSILD -y0 1                // TYPE of MODEL
   / -sP 20 -sN 100   -sT 1.0E-06             // Parameter Space of Model Parameters:  [-sP : Dimension, Number of Model Parameters to be optimized]
   / -I0 21  -H21 1.0   -m0 0.0   -M0 2.0     -A0 0.01      // Parameter: r_R
   / -I1 0   -H0 100.0  -m1 0.0   -M1 200.0   -A1 0.1       // Parameter: Beta_Y
   / -I2 8   -H8  50.0  -m2 0.0   -M2 100.0   -A2 0.1       // Parameter: Beta_X
   / -I3 12  -H12   9   -m3 1.0   -M3 20.0    -A3 0.01      // Parameter: Eta
   / -I4 7   -H7  9.0   -m4 1.0   -M4 99.0    -A4 0.01      // Parameter: mDelta
   / -I5 16  -H16 0.2   -m5 0.0   -M5 0.99    -A5 0.01      // Parameter: f_W
   / -I6 17  -H17 0.5   -m6 0.0   -M6 0.99    -A6 0.01      // Parameter: f_0
   / -I7 1   -H1 0.03   -m7 0.0   -M7 0.10    -A7 0.001     // Parameter: p_XY
   / -I8 9   -H9 0.01   -m8 0.0   -M8 0.10    -A8 0.001     // Parameter: p_YX
   / -I9 5   -H5 1.5    -m9 0.0   -M9 10.0    -A9 0.1       // Parameter: Gamma
   / -I10 6  -H6 0.2    -m10 0.0  -M10 1.0    -A10 0.01     // Parameter: Mu
   / -I11 15 -H15 10.0  -m11 1.0  -M11 100.0  -A11 0.1      // Parameter: Xhi
   / -I12 10 -H10  0.01 -m12 0.0  -M12 0.05   -A12 0.01     // Parameter: Sigma_0
   / -I13 11 -H11  0.01 -m13 0.0  -M13 0.05   -A13 0.01     // Parameter: Sigam_0_r
   / -I14 18 -H18  0.01 -m14 0.0  -M14 0.05   -A14 0.01     // Parameter: Sigma_1
   / -I15 19 -H19  0.01 -m15 0.0  -M15 0.05   -A15 0.01     // Parameter: Sigma_1_r
   / -I16 20 -H20  0.1  -m16 0.08 -M16 0.12   -A16 0.01     // Parameter: Alpha
   / -I17 23 -H23  0.4  -m17 0.0  -M17 5.0    -A17 0.01     // Parameter: A_0  Magnitud of the jump
   / -I18 24 -H24  3.0  -m18 0.0  -M18 5.0    -A18 0.01     // Parameter: L_0  Smoothness of the jump
   / -I19 25 -H25  2013 -m19 2009 -M19 2013.0 -A19 0.1      // Parameter: T_0  Time of the jump

   / -en 0 -eP0 17 -eV 0.2              // Parameter Space of Error Model        [-en Number of Error Model-related parameters to be optimized: -eP0 17 [Error_Parameter_0]
   / -n 3  -v0 6 -v1 4 -v2 14           // Output/Observed Varables:             [-n  Number of Observed Variables]
   / -iP 0                              // Parameter Space of Initial Conditions [-iP Number of Initial Condition Variables to be optimized]
   / -i0  9 -u0 0.0 -U0 100.0
   /- i1 17 -u1 0.0 -U1 100.0
   / -G0 1  -G1 3 -tn 17 -t0 2000.0 -t1 2016.0 -t4 1 -xn 0 -xR 1  // Arguments Controling Numerical Integration
   / -DP 4  -DC 0 -D0 0 -D1 4 -D2 0 -P0 13 -a0 0  -P1 2 -a1 0  -P2 3 -a2 0  -P3 4 -a3 0 // Arguments controling type of time dependence of model parameters.
   / -Fn 1 -F0 ../../DATA_FILES/2019.05.31_Demographic_Parameters_per_City_NLL.dat

   . ~$ ./X2W2SILD-YSILD -Fn 2 -F0 _Sigmoidal -F1 HI -y0 1 -sT 1.0E-04 -sN 100 -sP 20  -I0 21 -H21 1.0  -m0 0.5 -M0 1.5 -A0 0.01   -I1 0 -H0 100.0 -m1 0.0 -M1 200.0 -A1 0.1  -I2 8 -H8 50.0 -m2 0.0 -M2 100.0 -A2 0.1   -I3 12 -H12 9.0  -m3 1.0 -M3 20.0  -A3 0.01   -I4 7 -H7 9.0 -m4 1.0 -M4 99.0 -A4 0.01   -I5 16 -H16 0.2 -m5 0.0 -M5 0.99 -A5 0.01 -I6 17 -H17 0.6 -m6 0.0 -M6 0.99 -A6 0.01 -I7 1 -H1 0.03 -m7 0.0 -M7 0.1 -A7 0.001  -I8 9 -H9 0.01 -m8 0.0 -M8 0.1 -A8 0.001   -I9 5 -H5 1.5 -m9 0.0 -M9 10.0 -A9 0.1   -I10 6 -H6 0.2 -m10 0.0 -M10 1.0 -A10 0.01   -I11 15 -H15 10.0 -m11 1.0 -M11 100.0 -A11 0.1  -I12 10 -H10 0.01 -m12 0.0 -M12 0.05 -A12 0.01   -I13 11 -H11  0.01 -m13 0.0 -M13 0.05 -A13 0.01   -I14 18 -H18 0.01 -m14 0.0 -M14 0.05 -A14 0.01   -I15 19 -H19 0.01 -m15 0.0 -M15 0.05 -A15 0.01  -I16 20 -H20 0.1 -m16 0.08 -M16 0.12  -A16 0.01  -I17 23 -H23 0.4 -m17 0.0 -M17 5.0 -A17 0.01  -I18 24 -H24 3.0 -m18 0.0 -M18 5.0 -A18 0.01   -I19 25 -H25 2013.0 -m19 2009.0 -M19 2013.0 -A19 0.1 -G0 2 -G1 2 -n 4 -v0 6 -v1 4 -v2 14 -v3 17  -en 0 -eP0 17 -eV 0.2 -iP 0 -i0 9 -u0 0.0 -U0 10000.0 -i1 17 -u1 0.0 -U1 10000.0 -i2 1 -u2 0.0 -U2 10000 -i3 2 -u3 0.0 -U3 10000 -i4 3 -u4 0.0 -U4 10000 -tn 34 -t0 2000.0 -t1 2033.0 -t4 1 -xn 0 -xR 1 -DP 5  -DC 0 -D0 0 -D1 4 -D2 1 -P0 13 -a0 0  -P1 2 -a1 0  -P2 3 -a2 0  -P3 4 -a3 0 -P4 22 -a4 0  -tE 2.0  -G2 1 -G3 1999.2 -G4 2033.2

   For both A and B hypothesis, it is possible to plot as output variables also other variables.
   For instance:

   -n 4 -v0 6 -v1 4 -v2 17 -v3 18

   Variable 17 and 18 will show the sigmoidal evolution of parameters Sigma_0 and Sigma_1 through time.

   To read the whole parameter list from a file, execute:

   . ~$ ./X2W2SILD-YSILD $(cat Arguments_Command_Line_Antananarivo.dat)

   -xn TYPE of INITIAL CONDITION (0 from default values in Parameter Table (Input Args); 1 at Random; 2 from fixed/stationary Point)
   -xN INITIAL TOTAL POPULATION SIZE
   -t4 TYPE of TIME DEPENDENCE (0, no parameter time dependence). If the TYPE of TIME DEPENDENCE input argument is greater than 0, time dependence parameters are at play and time dependence files are required. See also ./Definition_Numerical_Integration/XWSILD-YSILD/deterministic_time_dynamics.c

   See file denition_OutPut_Variables.c for full -v?? input argument code definitions. Examples are:

   -v0  0   Effective Average Fraction of Infectious Females
   -v1  1   Effective Average Fraction of Infectious Males
   -v1  4   Total Female Sexual Worker Population
   -v2  2   Total Female Population
   -v3  6   Total Population
   -v4  7   Total Disease Prevalence
   -v5  8   Total Female Disease Prevalence
   -v6  9   Total Male_Disease Prevalence
   -v7 10   Total Female Sexual Worker Disease Prevalence
   -v8 12   Female Sexual Worker Fraction

   C. Parameters are searched under the same hypothesis as B, but all parameter ranges are chosen
   to be maximally constrained in agreement with  the information we have about the behavior of
   the disease. As in B, parameters are searched under the hypothesis of ratio of female sexual
   workers to total female population following a sigmoidal curve with a break point in 2011.0
   and smoothness parameters 0.1. This pseudo-data are generated in

   ./OBSERVED_DATA_FILES_PREPARATION

   and resulting files are *_Sigmoidal.dat files.

   In this case, the set of demographic parameters include three new parameters controling
   a break point in parameters Sigma_0 and Sigma_1. These three parameters are A_0, L_0 and
   T_0, which are also object to search. In addition, a new parameters D_Sigma has a sigmoidal
   time dependence (parameter 22), which imposes a time dependence in Sigma_0 and Sigma_1
   through:

   Sigma_0(t) = Sigma_0 + D_Sigma(t)
   Sigma_1(t) = Simga_1 + D_Sigma(t)

   Exectution: (Time-dependent parameters: -t4 1)

   . ~$ ./X2W2SILD-YSILD -y0 1                // TYPE of MODEL
   / -sP 12 -sN 2500   -sT 1.0E-08            // Parameter Space of Model Parameters:  [-sP : Dimension, Number of Model Parameters to be optimized]
   / -I0 21 -H21 1.0   -m0 0.8  -M0 1.2     -A0 0.01      // Parameter: r_R
   / -I1 0  -H0 100.0  -m1 96.0 -M1 120.0   -A1 0.1       // Parameter: Beta_Y
   / -I2 8  -H8 100.0  -m2 96.0 -M2 120.0   -A2 0.1       // Parameter: Beta_X
   / -I3 12 -H12   9   -m3 1.0  -M3 19.0    -A3 0.01      // Parameter: Eta
   / -I4 7  -H7  9.0   -m4 0.0  -M4 99.0    -A4 0.01      // Parameter: mDelta
   / -I5 16 -H16 0.2   -m5 0.0  -M5 0.99    -A5 0.01      // Parameter: f_W
   / -I6 17 -H17 0.5   -m6 0.0  -M6 0.99    -A6 0.01      // Parameter: f_0
   / -I7 1  -H1 0.001  -m7 0.0  -M7 0.005   -A7 0.0001    // Parameter: p_XY
   / -I8 9  -H9 0.0005 -m8 0.0  -M8 0.001   -A8 0.0001    // Parameter: p_YX
   / -I9 5  -H5 1.5    -m9 0.5  -M9 4.0     -A9 0.01      // Parameter: Gamma
   / -I10 6 -H6 0.1    -m10 0.05 -M10 0.20  -A10 0.01     // Parameter: Mu
   / -I11 15 -H15 10.0 -m11 1.0 -M11 50.0   -A11 0.1      // Parameter: Xhi
   / -I12 10 -H10  0.01 -m12 0.0  -M12 0.05   -A12 0.01     // Parameter: Sigma_0
   / -I13 11 -H11  0.01 -m13 0.0  -M13 0.05   -A13 0.01     // Parameter: Sigam_0_r
   / -I14 18 -H18  0.01 -m14 0.0  -M14 0.05   -A14 0.01     // Parameter: Sigma_1
   / -I15 19 -H19  0.01 -m15 0.0  -M15 0.05   -A15 0.01     // Parameter: Sigma_1_r
   / -I16 20 -H20  0.1  -m16 0.08 -M16 0.12   -A16 0.01     // Parameter: Alpha                        In ./TEMPORAL_EVOLUTION_DEMOGRAPHY_PARAMETERS:
   / -I17 23 -H23  0.4  -m17 0.0  -M17 5.0    -A17 0.01     // Parameter: A_0  Magnitud of the jump    // -I5 23 -H23  0.01 -m5 0.0  -M5 0.5  -A5 0.01           // Parameter: A_0
   / -I18 24 -H24  3.0  -m18 0.0  -M18 5.0    -A18 0.01     // Parameter: L_0  Smoothness of the jump  // -I6 24 -H24  0.01 -m6 0.0  -M6 2.0  -A6 0.01           // Parameter: L_0
   / -I19 25 -H25  2013 -m19 2009 -M19 2013.0 -A19 0.1      // Parameter: T_0  Time of the jump        // -I7 25 -H25  2011.0 -m7 2009.0 -M7 2013.0 -A7 0.1      // Parameter: T_0

   // City-specific demographic parameters (Antananarivo):
   / -H10  0.0325332                          // Parameter: Sigma_0
   / -H11  0.704745                           // Parameter: Sigma_0_r
   / -H18  0.0265231                          // Parameter: Sigma_1
   / -H19  0.550609                           // Parameter: Sigma_1_r
   / -H20  0.056651                           // Parameter: Alpha
   / -H23  0.48356                            // Parameter: A_0  Magnitud of the jump
   / -H24  3.02678                            // Parameter: L_0  Smoothness of the jump
   / -H25  2013                               // Parameter: T_0  Time of the jump

   / -en 0 -eP0 17 -eV 0.2                    // Parameter Space of Error Model        [-en Number of Error Model-related parameters to be optimized: -eP0 17 [Error_Parameter_0]
   / -n 3  -v0 6 -v1 4 -v2 14                 // Output/Observed Varables:             [-n  Number of Observed Variables]
   / -iP 2                                    // Parameter Space of Initial Conditions [-iP Number of Initial Condition Variables to be optimized]
   / -i0  9 -u0 0.0 -U0 100.0
   /- i1 17 -u1 0.0 -U1 100.0
   / -G0 1  -G1 3 -tn 17 -t0 2000.0 -t1 2016.0 -t4 1 -xn 0 -xR 1  // Arguments Controling Numerical Integration
   / -DP 5  -DC 0 -D0 0 -D1 4 -D2 1 -P0 13 -a0 0  -P1 2 -a1 0  -P2 3 -a2 0  -P3 4 -a3 0 -P4 22 -a4 0 // Arguments controling type of time dependence of model parameters.

   . ~$ ./X2W2SILD-YSILD -Fn 2 -F0 _Sigmoidal -F1 HI -y0 1 -sT 1.0E-04 -sN 300 -sP 20 -I0 21 -H21 1.0 -m0 0.8  -M0 1.2 -A0 0.01 -I1 0 -H0 100.0  -m1 96.0 -M1 120.0 -A1 0.1  -I2 8 -H8 100.0  -m2 96.0 -M2 120.0  -A2 0.1  -I3 12 -H12   9  -m3 1.0 -M3 19.0  -A3 0.01  -I4 7  -H7  9.0  -m4 0.0 -M4 99.0 -A4 0.01  -I5 16 -H16 0.2   -m5 0.0  -M5 0.99 -A5 0.01  -I6 17 -H17 0.5 -m6 0.0 -M6 0.99 -A6 0.01   -I7 1 -H1 0.001  -m7 0.0 -M7 0.005 -A7 0.0001   -I8 9 -H9 0.0005 -m8 0.0 -M8 0.001 -A8 0.0001   -I9 5 -H5 1.5  -m9 0.5 -M9 4.0 -A9 0.01     -I10 6 -H6 0.1   -m10 0.05 -M10 0.20 -A10 0.01   -I11 15 -H15 10.0 -m11 1.0 -M11 50.0 -A11 0.1  -I12 10 -H10 0.01 -m12 0.0 -M12 0.05 -A12 0.01   -I13 11 -H11  0.01 -m13 0.0 -M13 0.05 -A13 0.01   -I14 18 -H18 0.01 -m14 0.0 -M14 0.05 -A14 0.01   -I15 19 -H19 0.01 -m15 0.0 -M15 0.05 -A15 0.01  -I16 20 -H20 0.1 -m16 0.08 -M16 0.12  -A16 0.01  -I17 23 -H23 0.4 -m17 0.0 -M17 5.0 -A17 0.01  -I18 24 -H24 3.0 -m18 0.0 -M18 5.0 -A18 0.01   -I19 25 -H25 2013.0 -m19 2009.0 -M19 2013.0 -A19 0.1 -G0 2 -G1 3 -n 6 -v0 6 -v1 4 -v2 14 -v3 9 -v4 10 -v5 11  -en 0 -eP0 17 -eV 0.2 -iP 0 -i0 9 -u0 0.0 -U0 10000.0 -i1 17 -u1 0.0 -U1 10000.0 -i2 1 -u2 0.0 -U2 10000 -i3 2 -u3 0.0 -U3 10000 -i4 3 -u4 0.0 -U4 10000 -tn 34 -t0 2000.0 -t1 2033.0 -t4 1 -xn 0 -xR 1 -DP 5  -DC 0 -D0 0 -D1 4 -D2 1 -P0 13 -a0 0  -P1 2 -a1 0  -P2 3 -a2 0  -P3 4 -a3 0 -P4 22 -a4 0 -tE 2.0 -G2 1 -G3 1999.2 -G4 2033.2

   -v4 17 -v5 18  are sigma_0 and sigma_1 time-dependent parameters

   -v3 9 -v4 10 -v5 11 are prevanlences in male, sw female and nsw female populations, respectively.

   If some of the observed variables are not to be represented, then redefine the list of output
   variables. IMPORTANT: Recall that the predictions for observed variables are output variables that 
   should occupied always the first positions in the output variable list.  Example:

   (Figure 5 from main text: No_of_CITIES should not be 11: Temporal Evolution of Prevanlence across Grups, SW, X, Y, GP)
   . ~$ ./X2W2SILD-YSILD -Fn 2 -F0 _Sigmoidal -F1 HI -y0 1 -sT 1.0E-04 -sN 300 -sP 20 -I0 21 -H21 1.0 -m0 0.8  -M0 1.2 -A0 0.01 -I1 0 -H0 100.0  -m1 96.0 -M1 120.0 -A1 0.1  -I2 8 -H8 100.0  -m2 96.0 -M2 120.0  -A2 0.1  -I3 12 -H12   9  -m3 1.0 -M3 19.0  -A3 0.01  -I4 7  -H7  9.0  -m4 0.0 -M4 99.0 -A4 0.01  -I5 16 -H16 0.2   -m5 0.0  -M5 0.99 -A5 0.01  -I6 17 -H17 0.5 -m6 0.0 -M6 0.99 -A6 0.01   -I7 1 -H1 0.001  -m7 0.0 -M7 0.005 -A7 0.0001   -I8 9 -H9 0.0005 -m8 0.0 -M8 0.001 -A8 0.0001   -I9 5 -H5 1.5  -m9 0.5 -M9 4.0 -A9 0.01     -I10 6 -H6 0.1   -m10 0.05 -M10 0.20 -A10 0.01   -I11 15 -H15 10.0 -m11 1.0 -M11 50.0 -A11 0.1  -I12 10 -H10 0.01 -m12 0.0 -M12 0.05 -A12 0.01   -I13 11 -H11  0.01 -m13 0.0 -M13 0.05 -A13 0.01   -I14 18 -H18 0.01 -m14 0.0 -M14 0.05 -A14 0.01   -I15 19 -H19 0.01 -m15 0.0 -M15 0.05 -A15 0.01  -I16 20 -H20 0.1 -m16 0.08 -M16 0.12  -A16 0.01  -I17 23 -H23 0.4 -m17 0.0 -M17 5.0 -A17 0.01  -I18 24 -H24 3.0 -m18 0.0 -M18 5.0 -A18 0.01   -I19 25 -H25 2013.0 -m19 2009.0 -M19 2013.0 -A19 0.1 -G0 4 -G1 5 -n 4 -v0 10 -v1 11 -v2 9 -v3 7 -en 0 -eP0 17 -eV 0.2 -iP 0 -i0 9 -u0 0.0 -U0 10000.0 -i1 17 -u1 0.0 -U1 10000.0 -i2 1 -u2 0.0 -U2 10000 -i3 2 -u3 0.0 -U3 10000 -i4 3 -u4 0.0 -U4 10000 -tn 34 -t0 2000.0 -t1 2033.0 -t4 1 -xn 0 -xR 1 -DP 5  -DC 0 -D0 0 -D1 4 -D2 1 -P0 13 -a0 0  -P1 2 -a1 0  -P2 3 -a2 0  -P3 4 -a3 0 -P4 22 -a4 0 -tE 2.0 -G2 1 -G3 1999.2 -G4 2033.2
   
   (Figure 4: Box Plots for Turning Point Distriutions based on Total Disease Prevalence -v0 7, i.e., -n 1 -v0 7 ---see, please, No_of_CITIES. It should be set to 11 ---see code line)
   . ~$ ./X2W2SILD-YSILD -Fn 2 -F0 _Sigmoidal -F1 HI -y0 1 -sT 1.0E-04 -sN 300 -sP 20 -I0 21 -H21 1.0 -m0 0.8  -M0 1.2 -A0 0.01 -I1 0 -H0 100.0  -m1 96.0 -M1 120.0 -A1 0.1  -I2 8 -H8 100.0  -m2 96.0 -M2 120.0  -A2 0.1  -I3 12 -H12   9  -m3 1.0 -M3 19.0  -A3 0.01  -I4 7  -H7  9.0  -m4 0.0 -M4 99.0 -A4 0.01  -I5 16 -H16 0.2   -m5 0.0  -M5 0.99 -A5 0.01  -I6 17 -H17 0.5 -m6 0.0 -M6 0.99 -A6 0.01   -I7 1 -H1 0.001  -m7 0.0 -M7 0.005 -A7 0.0001   -I8 9 -H9 0.0005 -m8 0.0 -M8 0.001 -A8 0.0001   -I9 5 -H5 1.5  -m9 0.5 -M9 4.0 -A9 0.01     -I10 6 -H6 0.1   -m10 0.05 -M10 0.20 -A10 0.01   -I11 15 -H15 10.0 -m11 1.0 -M11 50.0 -A11 0.1  -I12 10 -H10 0.01 -m12 0.0 -M12 0.05 -A12 0.01   -I13 11 -H11  0.01 -m13 0.0 -M13 0.05 -A13 0.01   -I14 18 -H18 0.01 -m14 0.0 -M14 0.05 -A14 0.01   -I15 19 -H19 0.01 -m15 0.0 -M15 0.05 -A15 0.01  -I16 20 -H20 0.1 -m16 0.08 -M16 0.12  -A16 0.01  -I17 23 -H23 0.4 -m17 0.0 -M17 5.0 -A17 0.01  -I18 24 -H24 3.0 -m18 0.0 -M18 5.0 -A18 0.01   -I19 25 -H25 2013.0 -m19 2009.0 -M19 2013.0 -A19 0.1 -G0 1 -G1 1 -n 1 -v0 7  -en 0 -eP0 17 -eV 0.2 -iP 0 -i0 9 -u0 0.0 -U0 10000.0 -i1 17 -u1 0.0 -U1 10000.0 -i2 1 -u2 0.0 -U2 10000 -i3 2 -u3 0.0 -U3 10000 -i4 3 -u4 0.0 -U4 10000 -tn 34 -t0 2000.0 -t1 2033.0 -t4 1 -xn 0 -xR 1 -DP 5  -DC 0 -D0 0 -D1 4 -D2 1 -P0 13 -a0 0  -P1 2 -a1 0  -P2 3 -a2 0  -P3 4 -a3 0 -P4 22 -a4 0 -tE 2.0 -G2 1 -G3 1999.2 -G4 2033.2
   
   where the following prevalences are shown:
   -n   4   Number of output variables                           -v0 10 -v1 11 -v2 9 -v3 7
   -v0 10   Total Female Sexual Worker Disease Prevalence
   -v1  8   Total Female Disease Prevalence
   -v2  9   Total Male_Disease Prevalence
   -v3  7   Total Disease Prevalence
   -v3 11   Total Female Non Sexual Worker Disease Prevalence

   (Figure 3A and 3B from the main text)
    . ~$ ./X2W2SILD-YSILD -Fn 2 -F0 _Sigmoidal_C5 -F1 HI -y0 1 -sT 1.0E-04 -sN 300 -sP 20 -I0 21 -H21 1.0 -m0 0.8  -M0 1.2 -A0 0.01 -I1 0 -H0 100.0  -m1 96.0 -M1 120.0 -A1 0.1  -I2 8 -H8 100.0  -m2 96.0 -M2 120.0  -A2 0.1  -I3 12 -H12   9  -m3 1.0 -M3 19.0  -A3 0.01  -I4 7  -H7  9.0  -m4 0.0 -M4 99.0 -A4 0.01  -I5 16 -H16 0.2   -m5 0.0  -M5 0.99 -A5 0.01  -I6 17 -H17 0.5 -m6 0.0 -M6 0.99 -A6 0.01   -I7 1 -H1 0.001  -m7 0.0 -M7 0.005 -A7 0.0001   -I8 9 -H9 0.0005 -m8 0.0 -M8 0.001 -A8 0.0001   -I9 5 -H5 1.5  -m9 0.5 -M9 4.0 -A9 0.01     -I10 6 -H6 0.1   -m10 0.05 -M10 0.20 -A10 0.01   -I11 15 -H15 10.0 -m11 1.0 -M11 50.0 -A11 0.1  -I12 10 -H10 0.01 -m12 0.0 -M12 0.05 -A12 0.01   -I13 11 -H11  0.01 -m13 0.0 -M13 0.05 -A13 0.01   -I14 18 -H18 0.01 -m14 0.0 -M14 0.05 -A14 0.01   -I15 19 -H19 0.01 -m15 0.0 -M15 0.05 -A15 0.01  -I16 20 -H20 0.1 -m16 0.08 -M16 0.12  -A16 0.01  -I17 23 -H23 0.4 -m17 0.0 -M17 5.0 -A17 0.01  -I18 24 -H24 3.0 -m18 0.0 -M18 5.0 -A18 0.01   -I19 25 -H25 2013.0 -m19 2009.0 -M19 2013.0 -A19 0.1 -G0 1 -G1 3 -n 3 -v0 10 -v1 8 -v2 9 -v3 7 -en 0 -eP0 17 -eV 0.2 -iP 0 -i0 9 -u0 0.0 -U0 10000.0 -i1 17 -u1 0.0 -U1 10000.0 -i2 1 -u2 0.0 -U2 10000 -i3 2 -u3 0.0 -U3 10000 -i4 3 -u4 0.0 -U4 10000 -tn 34 -t0 2000.0 -t1 2033.0 -t4 1 -xn 0 -xR 1 -DP 5  -DC 0 -D0 0 -D1 4 -D2 1 -P0 13 -a0 0  -P1 2 -a1 0  -P2 3 -a2 0  -P3 4 -a3 0 -P4 22 -a4 0 -tE 2.0  -G2 1 -G3 1999.2 -G4 2033.2
